# Supplementary material for: Heat-Treated Lysozyme Hydrochloride: A Study on Its Structural Modifications and Anti-SARS-CoV-2 Activity
Source: Molecules. 2023 Mar 21;28(6):2848. doi: 10.3390/molecules28062848 (PMC10054570; doi:10.3390/molecules28062848)
Supplement: Supplementary file 1 [file molecules-28-02848-s001.zip]

Archive with 1 entries (1 files):
- molecules-2254458-SI.pdf
